# Supplementary material for: Enhanced Immune Response Against Echinococcus Granulosus Through a CTLA-4/B7 Affinity-Based Vaccine
Source: Vaccines (Basel). 2024 Dec 20;12(12):1440. doi: 10.3390/vaccines12121440 (PMC11680267; doi:10.3390/vaccines12121440)
Supplement: Supplementary file 1 [file vaccines-12-01440-s001.zip]

Archive with 1 entries (1 files):
- vaccines-3319824-supplementary.pdf
